# Supplementary material for: Characterization of oral bacterial and fungal microbiome in recovered COVID-19 patients
Source: BMC Microbiol. 2023 May 9;23:123. doi: 10.1186/s12866-023-02872-3 (PMC10166687; doi:10.1186/s12866-023-02872-3)
Supplement: Supplementary file 1 — Supplementary Material 1 [file 12866_2023_2872_MOESM1_ESM.xlsx]

## Sheet: Table S1
Table S1 The detailed values of oral bacterial diversity index and observed OTUs
Sample ID	Reads	Richness	Chao1	Shannon_e	Simpson	Observed_otus	Group
a1	83273	248	250	2.55	0.154	248	RPs
a2	79983	277	277.8	2.75	0.135	277	RPs
a3	75394	296	297.3	3.62	0.0617	296	RPs
a4	91148	353	353.6	4.33	0.0248	353	RPs
a49	90817	255	257.6	2.91	0.113	315	RPs
a5	74386	315	316.9	3.48	0.0617	305	RPs
a50	96467	255	257	3.07	0.106	285	RPs
a51	63319	270	271.6	3.36	0.0853	246	RPs
a52	90640	227	228.3	2.8	0.128	255	RPs
a53	90433	245	246.5	2.79	0.115	255	RPs
a54	88094	261	262.1	3.33	0.0635	270	RPs
a55	90202	295	300.9	3.33	0.0803	227	RPs
a56	87877	226	227.4	3.08	0.0822	245	RPs
a57	84071	250	252.8	3.26	0.111	261	RPs
a58	94909	284	285	3.16	0.0911	295	RPs
a59	91743	296	296.9	3.86	0.0391	226	RPs
a6	69291	305	305.8	3.24	0.0754	250	RPs
a60	82695	254	255.9	2.89	0.102	284	RPs
a61	87535	249	250.7	2.58	0.131	296	RPs
a62	82664	235	237.8	3.07	0.073	254	RPs
a63	69892	246	247.6	3.21	0.118	249	RPs
a7	77738	285	286.1	3.12	0.0922	235	RPs
a8	92374	246	248	3.14	0.0842	246	RPs
ck10	78387	277	278.3	3.37	0.0564	301	HCs
ck11	76306	286	287.7	3.72	0.0565	277	HCs
ck12	74823	234	236.3	3.05	0.0813	286	HCs
ck13	78823	302	302.9	3.24	0.0761	234	HCs
ck14	77497	296	296.9	3.17	0.0779	302	HCs
ck15	75986	286	288.2	3.51	0.0601	296	HCs
ck17	84368	274	275.2	2.59	0.136	286	HCs
ck19	84511	287	288.7	3.03	0.13	274	HCs
ck20	85158	287	289.7	3.06	0.0924	287	HCs
ck21	74498	261	262.3	4.41	0.0232	287	HCs
ck22	80721	313	313.7	3.49	0.0652	261	HCs
ck23	83028	313	313.9	3.22	0.0842	313	HCs
ck24	79757	299	300.7	3.53	0.0523	313	HCs
ck25	82791	295	296.1	3.14	0.0901	299	HCs
ck27	73962	269	270.8	3.16	0.068	295	HCs
ck28	86915	310	310.8	3.79	0.0594	269	HCs
ck29	79808	243	244.2	3.85	0.0475	310	HCs
ck30	73580	302	303.6	3.74	0.0524	243	HCs
ck31	77901	243	243.9	2.58	0.148	302	HCs
ck32	87627	305	307.7	3.46	0.081	243	HCs
ck33	79450	235	236.1	2.95	0.0862	305	HCs
ck34	84314	310	310.8	2.43	0.225	235	HCs
ck35	73122	282	284.2	2.88	0.119	310	HCs
ck36	70318	241	242.4	3.1	0.082	282	HCs
ck37	78763	254	255.2	2.78	0.146	241	HCs
ck38	97720	279	279.5	2.85	0.13	254	HCs
ck39	64209	303	303.9	3.56	0.0651	279	HCs
ck40	86378	344	344.8	3.92	0.0463	303	HCs
ck9	69931	301	302.5	2.98	0.0996	344	HCs

## Sheet: Table S2
Table S2 The different degree of bacterial genus level (p value) between the HCs and RPs
Genus	RPs mean	HCs mean	p value	Sig_mark
Fusobacterium	15.75	8.08	0.0007	***
Alloprevotella	2.72	4.91	0.0285	*
Veillonella	3.99	2.14	0.0014	**
Prevotella	2.07	3.04	0.0054	**
Stomatobaculum	0.88	0.34	0.0007	***
Aggregatibacter	0.21	0.77	0.0032	**
Lachnoanaerobaculum	0.57	0.37	0.0453	*
Oribacterium	0.61	0.22	<0.0001	****

## Sheet: Table S3
Table S3 The detailed values of oral fungal diversity index and observed OTUs
Sample ID	Chao1	Simpson	Richness	Shannon_2	Shannon_e	Simpson	Observed_otus	Group
a1	66	0.06	62	4.53	3.14	0.06	62	RPs
a2	99.8	0.342	98	2.97	2.06	0.342	98	RPs
a3	65.1	0.176	45	3.22	2.23	0.176	45	RPs
a5	66.4	0.0937	61	3.87	2.68	0.0937	61	RPs
a55	75	0.474	57	1.93	1.34	0.474	60	RPs
a56	51.1	0.16	48	3.78	2.62	0.16	47	RPs
a59	91.1	0.194	63	3.92	2.71	0.194	57	RPs
a6	61.4	0.507	60	1.44	0.995	0.507	48	RPs
a62	31	0.685	31	1.2	0.834	0.685	63	RPs
a63	63.3	0.185	62	3.52	2.44	0.185	31	RPs
a7	61.2	0.11	47	3.9	2.71	0.11	62	RPs
ck10	62.7	0.0775	61	4.39	3.04	0.0775	48	HCs
ck12	52	0.191	50	3.01	2.09	0.191	61	HCs
ck13	63	0.0777	62	4.21	2.92	0.0777	50	HCs
ck14	62.1	0.77	58	1.02	0.708	0.77	62	HCs
ck15	75.4	0.267	70	3.3	2.28	0.267	58	HCs
ck17	55.5	0.349	53	2.39	1.65	0.349	70	HCs
ck22	77.5	0.221	58	2.85	1.98	0.221	53	HCs
ck25	51.5	0.563	39	1.5	1.04	0.563	58	HCs
ck27	66.6	0.292	63	2.34	1.62	0.292	39	HCs
ck28	50	0.188	32	3.06	2.12	0.188	63	HCs
ck32	43.7	0.812	37	0.814	0.564	0.812	32	HCs
ck35	134	0.163	36	3.27	2.27	0.163	37	HCs
ck36	57.1	0.249	52	2.71	1.88	0.249	36	HCs
ck38	56.1	0.227	35	3.02	2.1	0.227	52	HCs
ck39	50.9	0.556	47	1.74	1.2	0.556	35	HCs
ck40	57.1	0.224	51	2.9	2.01	0.224	47	HCs
ck9	54.5	0.122	48	3.52	2.44	0.122	51	HCs

## Sheet: Table S4
Table S4 Mean relative abundance of fungal phylum identified in RPs and HCs
Taxa [Phylum]	RPs (%)	HCs (%)
Ascomycota	63.9864	80.3778
Basidiomycota	29.8486	16.5072
(Unassigned)	4.73299	2.11418
Ciliophora	0.816672	0.133323
Mortierellomycota	0.475619	0.25167
Arthropoda	0.0487219	0.334221
Mucoromycota	0.0638025	0.0485807
Rozellomycota	0.000580023	0.0814549
unidentified	0.00406016	0.0522334
Glaucocystophyta	0.00116005	0.052964
Mollusca	0	0.0463891
others	0.0114608	0

## Sheet: Table S5
Table S5 Mean relative abundance of top 30 fungal genera in RPs and HCs
Taxa [Genus]	RPs (%)	HCs (%)
(Unassigned)	52.6284	48.915
Candida	9.26122	30.1639
unidentified	24.8824	14.3916
Aspergillus	1.34159	2.48858
Kazachstania	3.432	0.091317
Trichoderma	1.25865	0.230119
Sterigmatomyces	0.524341	0.286736
Mortierella	0.475619	0.25167
Thermomyces	0.142106	0.460239
Golubevia	0.675147	0.121269
Pichia	0.161246	0.32655
Hebeloma	0.607864	0.005479
Malassezia	0.473299	0.079629
Penicillium	0.287691	0.173503
Talaromyces	0.447198	0.052599
Schizophyllum	0.234329	0.14209
Wickerhamiella	0.146746	0.148664
Wallemia	0.179227	0.114329
Leptospora	0.223309	0.073054
Bjerkandera	0.240129	0.048946
Helvella	0.00116	0.175329
Colletotrichum	0.226209	0.02082
Sympodiomycopsis	0.00348	0.160353
Monascus	0.25347	0.000365
Hannaella	0.200688	0.014245
Chaetosphaeria	0.102664	0.075976
Clavulinopsis	0.119485	0.058808
Debaryomyces	0.013341	0.109946
Magnaporthe	0.175167	0.000365
Wickerhamomyces	0.073663	0.057347
others	1.19819	0.75122
